# Supplementary material for: Influence of Retrogression and Re-Aging Parameters on the Microstructure and Hardness of Jet-Formed 7050 Alloy
Source: Materials (Basel). 2025 Feb 27;18(5):1063. doi: 10.3390/ma18051063 (PMC11901234; doi:10.3390/ma18051063)
Supplement: Supplementary file 1 [file materials-18-01063-s001.zip]

Archive with 1 entries (1 files):
- materials-3489525-supplementary.pdf
